# Supplementary material for: Non-Ebola Filoviruses: Potential Threats to Global Health Security
Source: Viruses. 2024 Jul 23;16(8):1179. doi: 10.3390/v16081179 (PMC11359311; doi:10.3390/v16081179)
Supplement: Supplementary file 1 [file viruses-16-01179-s001.zip]

Archive with 1 entries (1 files):
- viruses-3096354-supplementary.pdf
